# Supplementary material for: Comorbidities and use of analgesics in people with knee pain: a study in the Nottingham Knee Pain and Health in the Community (KPIC) cohort
Source: Rheumatol Adv Pract. 2022 Jun 15;6(2):rkac049. doi: 10.1093/rap/rkac049 (PMC9245392; doi:10.1093/rap/rkac049)
Supplement: rkac049_Supplementary_Data [file rkac049_supplementary_data.zip]

Archive with 2 entries (2 files):
- Appendix.docx
- 22-042 Supplementary Material.docx
